# Supplementary material for: Antibiotic Exposure, Common Morbidities and Main Intestinal Microbial Groups in Very Preterm Neonates: A Pilot Study
Source: Antibiotics (Basel). 2022 Feb 12;11(2):237. doi: 10.3390/antibiotics11020237 (PMC8868158; doi:10.3390/antibiotics11020237)
Supplement: Supplementary file 1 [file antibiotics-11-00237-s001.zip]

Archive with 1 entries (1 files):
- antibiotics-1544902-supplementary.pdf
